# Supplementary material for: A new replacement name for Tropidocephala speciosa Ding, 2006 (Hemiptera, Fulgoromorpha, Delphacidae)
Source: Zookeys. 2014 Dec 10;(462):43–6. doi: 10.3897/zookeys.462.8332 (PMC4284431; doi:10.3897/zookeys.462.8332)
Supplement: XML Treatment for Tropidocephala dingi [file zookeys.462.8332-treatment1.xml]

<!DOCTYPE tp:taxon-treatment
  PUBLIC "-//TaxonX//DTD Taxonomic Treatment Publishing DTD v0 20100105//EN" "tax-treatment-NSO.dtd">
<tp:taxon-treatment xmlns:tp="http://www.plazi.org/taxpub"><tp:treatment-meta><kwd-group><label>Taxon classification</label><kwd><named-content content-type="kingdom">Animalia</named-content></kwd><kwd><named-content content-type="order">Hemiptera</named-content></kwd><kwd><named-content content-type="family">Delphacidae</named-content></kwd></kwd-group><mixed-citation publication-type="journal"><person-group><name><surname>Sun</surname><given-names>Hai-Yan</given-names></name><name><surname>Yang</surname><given-names>Lin</given-names></name><name><surname>Chen</surname><given-names>Xiang-Sheng</given-names></name></person-group><article-title>A new replacement name for <italic><tp:taxon-name><tp:taxon-name-part taxon-name-part-type="genus">Tropidocephala</tp:taxon-name-part> <tp:taxon-name-part taxon-name-part-type="species">speciosa</tp:taxon-name-part></tp:taxon-name></italic> Ding, 2006 (<tp:taxon-name><tp:taxon-name-part taxon-name-part-type="order">Hemiptera</tp:taxon-name-part></tp:taxon-name>, <tp:taxon-name><tp:taxon-name-part taxon-name-part-type="infraorder">Fulgoromorpha</tp:taxon-name-part></tp:taxon-name>, <tp:taxon-name><tp:taxon-name-part taxon-name-part-type="family">Delphacidae</tp:taxon-name-part></tp:taxon-name>)</article-title><source>Zookeys</source><day>10</day><month>12</month><year>2014</year><volume>2014</volume><issue>462</issue><fpage>43</fpage><lpage>46</lpage><pub-id pub-id-type="doi">10.3897/zookeys.462.8332</pub-id></mixed-citation></tp:treatment-meta><tp:nomenclature><tp:taxon-name>
                        <tp:taxon-name-part taxon-name-part-type="genus">Tropidocephala</tp:taxon-name-part>
                        <tp:taxon-name-part taxon-name-part-type="species">dingi</tp:taxon-name-part>
                    </tp:taxon-name><tp:taxon-authority>Sun, Yang &amp; Chen</tp:taxon-authority><tp:taxon-status xmlns:xlink="http://www.w3.org/1999/xlink" xlink:type="simple">nom. n.</tp:taxon-status><xref ref-type="fig" rid="F1">Figs 1–12</xref><tp:nomenclature-citation-list><tp:nomenclature-citation><tp:taxon-name><tp:taxon-name-part taxon-name-part-type="genus">Tropidocephala</tp:taxon-name-part> <tp:taxon-name-part taxon-name-part-type="species">dingi</tp:taxon-name-part></tp:taxon-name><comment>, nomen novum for <italic><tp:taxon-name><tp:taxon-name-part taxon-name-part-type="genus">Tropidocephala</tp:taxon-name-part> <tp:taxon-name-part taxon-name-part-type="species">speciosa</tp:taxon-name-part></tp:taxon-name></italic> Ding, 2006: 167, preoccupied by <italic><tp:taxon-name><tp:taxon-name-part taxon-name-part-type="genus">Tropidocephala</tp:taxon-name-part> <tp:taxon-name-part taxon-name-part-type="species">speciosa</tp:taxon-name-part></tp:taxon-name></italic> (Bierman, 1908).</comment></tp:nomenclature-citation></tp:nomenclature-citation-list></tp:nomenclature><tp:treatment-sec sec-type="Remarks on nomenclatural change"><title>Remarks on nomenclatural change.</title><p><xref ref-type="bibr" rid="B4">Melichar (1914)</xref> transferred <italic><tp:taxon-name><tp:taxon-name-part taxon-name-part-type="genus">Orchesma</tp:taxon-name-part> <tp:taxon-name-part taxon-name-part-type="species">speciosa</tp:taxon-name-part></tp:taxon-name></italic> Bierman, 1908 to <italic><tp:taxon-name><tp:taxon-name-part taxon-name-part-type="genus">Tropidocephala</tp:taxon-name-part></tp:taxon-name></italic> as a new combination. <xref ref-type="bibr" rid="B2">Ding (2006)</xref> described a new species, <italic><tp:taxon-name><tp:taxon-name-part taxon-name-part-type="genus">Tropidocephala</tp:taxon-name-part> <tp:taxon-name-part taxon-name-part-type="species">speciosa</tp:taxon-name-part></tp:taxon-name></italic>, and failed to recognize the homonym. Thus, the species <italic><tp:taxon-name><tp:taxon-name-part taxon-name-part-type="genus">Tropidocephala</tp:taxon-name-part> <tp:taxon-name-part taxon-name-part-type="species">speciosa</tp:taxon-name-part></tp:taxon-name></italic> Ding, 2006 is a secondary homonym of the species <italic><tp:taxon-name><tp:taxon-name-part taxon-name-part-type="genus">Tropidocephala</tp:taxon-name-part> <tp:taxon-name-part taxon-name-part-type="species">speciosa</tp:taxon-name-part></tp:taxon-name></italic> (Bierman, 1908). According to Article 60 and 57.3.2 of the ICZN, we propose a new replacement name <italic><tp:taxon-name><tp:taxon-name-part taxon-name-part-type="genus">Tropidocephala</tp:taxon-name-part> <tp:taxon-name-part taxon-name-part-type="species">dingi</tp:taxon-name-part></tp:taxon-name></italic> nom. n. for <italic><tp:taxon-name><tp:taxon-name-part taxon-name-part-type="genus">Tropidocephala</tp:taxon-name-part> <tp:taxon-name-part taxon-name-part-type="species">speciosa</tp:taxon-name-part></tp:taxon-name></italic> Ding, 2006.</p></tp:treatment-sec><tp:treatment-sec sec-type="Etymology"><title>Etymology.</title><p>This new name is based on the surname of the author of the junior homonym.</p></tp:treatment-sec><tp:treatment-sec sec-type="Distribution"><title>Distribution.</title><p>China (Hainan and Yunnan Province).</p></tp:treatment-sec><tp:treatment-sec sec-type="Specimens examined"><title>Specimens examined.</title><p>1♂1♀, Diaoluoshan National Natural Reserve, Hainan, 9-12 Apr. 2009, X.-H. Hou; 1♂1♀, Bawangling National Natural Reserve, Hainan, 24-28 Apr. 2009, X.-H. Hou; 2♂♂, Bawangling National Natural Reserve, Hainan, 6-7 Jan. 2011, J.-K. Long; 4♂♂2♀♀, Yinggeling National Natural Reserve, Hainan, 17-18 Apr. 2014, H.-Y. Sun; 1♂, Diaoluoshan National Natural Reserve, Hainan, 27 Apr. 2009, H.-Y. Sun.</p><fig id="F1" position="float" orientation="portrait"><label>Figures 1–12.</label><caption><p><italic><tp:taxon-name><tp:taxon-name-part taxon-name-part-type="genus">Tropidocephala</tp:taxon-name-part> <tp:taxon-name-part taxon-name-part-type="species">dingi</tp:taxon-name-part></tp:taxon-name></italic> Sun, Yang &amp; Chen, nom. n. <bold>1</bold> head and thorax, dorsal view <bold>2</bold> frons and clypeus <bold>3</bold> head and thorax, lateral view <bold>4</bold> male habitus, dorsal view <bold>5</bold> the same, lateral view <bold>6</bold> male genitalia, posterior view <bold>7</bold> the same, lateral view <bold>8</bold> genital style, lateral view <bold>9</bold> the same, posterior view <bold>10</bold> anal segment, aedeagus and genital style, left lateral view <bold>11</bold> aedeagus, lateral view <bold>12</bold> aedeagus, posterior view. Scale 0.5 mm (Figures <bold>1–5</bold>); 0.2 mm (Figures <bold>6–12</bold>).</p></caption><graphic xmlns:xlink="http://www.w3.org/1999/xlink" xlink:href="zookeys-462-043-g001.jpg" position="float" orientation="portrait" xlink:type="simple" id="oo_35337.jpg"/></fig><!--PageBreak--><!--PageBreak--></tp:treatment-sec><ref-list><ref id="B4"><mixed-citation xmlns:xlink="http://www.w3.org/1999/xlink" xlink:type="simple"><person-group><name name-style="western"><surname>Melichar</surname><given-names>L</given-names></name></person-group> (<year>1914</year>) <article-title>Homopteren von Java, gesammelt von herrn Edw. Jacobson.</article-title><source>Notes from the Leyden Museum</source>. <publisher-loc>Leyden</publisher-loc><volume>36</volume>: <fpage>91</fpage>–<lpage>112</lpage>.</mixed-citation></ref><ref id="B2"><mixed-citation xmlns:xlink="http://www.w3.org/1999/xlink" xlink:type="simple"><person-group><name name-style="western"><surname>Ding</surname><given-names>JH</given-names></name></person-group> (<year>2006</year>) <source>Fauna Sinica. <tp:taxon-name><tp:taxon-name-part taxon-name-part-type="class">Insecta</tp:taxon-name-part></tp:taxon-name> Vol. 45. <tp:taxon-name><tp:taxon-name-part taxon-name-part-type="suborder">Homoptera</tp:taxon-name-part></tp:taxon-name><tp:taxon-name><tp:taxon-name-part taxon-name-part-type="family">Delphacidae</tp:taxon-name-part></tp:taxon-name></source>. <institution xlink:type="simple">Editorial Committee of Fauna Sinica, Chinese Academy of Science</institution>. <publisher-name>Science Press</publisher-name>, <publisher-loc>Beijing, China</publisher-loc>, <size units="page">776 pp</size>.</mixed-citation></ref></ref-list></tp:taxon-treatment>
